# Supplementary material for: Effects of Concentrates with Different Energy and Protein Levels on Growth Performance, Blood Metabolism, and Rumen Microbiota of Housed Pregnant Yaks During the Warm Season
Source: Microorganisms. 2026 Jul 10;14(7):1506. doi: 10.3390/microorganisms14071506 (PMC13414065; doi:10.3390/microorganisms14071506)
Supplement: Supplementary file 1 [file microorganisms-14-01506-s001.zip]

Archive with 1 entries (1 files):
- microorganisms-4396297-Table S1.xlsx
