# Supplementary material for: Effects of Concentrates with Different Energy and Protein Levels on Growth Performance, Blood Metabolism, and Rumen Microbiota of Housed Pregnant Yaks During the Warm Season
Source: Microorganisms. 2026 Jul 10;14(7):1506. doi: 10.3390/microorganisms14071506 (PMC13414065; doi:10.3390/microorganisms14071506)
Supplement: Supplementary file 1 [file microorganisms-14-01506-s001.zip › microorganisms-4396297-Table S1.xlsx]

## Sheet: Supplementary Table S1
Nutritional composition of the oat hay
Items	DM%	CP%	EE%	NDF%	ADF%	Ash%	GE MJ/kg
oat hay	92.24	9.81	1.81	53.32	31.11	7.77	12.59
concentrate-to-roughage ratio	4： 6
Items	Low nutrition group	Medium nutrition group	High nutrition group
DE（MJ/kg）	11.92	13.14	14.23
Crude protein（%）	18.04	19.89	21.87
DMI(kg/d)	5.58	5.42	5.15
GE Intake（MJ）	68.7568	69.4302	68.2169
Crude protein Intake（g/d）	731.092	750.236	753.651
	13.102
